# Supplementary material for: Blood-based gene expression signatures of medication-free outpatients with major depressive disorder: integrative genome-wide and candidate gene analyses
Source: Sci Rep. 2016 Jan 5;6:18776. doi: 10.1038/srep18776 (PMC4700430; doi:10.1038/srep18776)
Supplement: Supplementary Dataset 1 [file srep18776-s2.xls]

## Sheet: Table S1
Blood-based gene expression signatures of medication-free outpatients with major depressive disorder: integrative genome-wide and candidate gene analyses
Hiroaki Hori1,2, Daimei Sasayama1, Toshiya Teraishi1, Noriko Yamamoto1,
Seiji Nakamura3, Miho Ota1, Kotaro Hattori1, Yoshiharu Kim2, Teruhiko Higuchi4 & Hiroshi Kunugi1
1Department of Mental Disorder Research, National Institute of Neuroscience, National Center of Neurology and Psychiatry, Tokyo, 187-8502, Japan
2Department of Adult Mental Health, National Institute of Mental Health, National Center of Neurology and Psychiatry, Tokyo, 187-8553, Japan
3DNA Chip Research Inc., Kanagawa, 230-0045, Japan
4National Center of Neurology and Psychiatry, Tokyo, 187-8502, Japan
Supplementary material 2: Supplementary tables
Supplementary Table S1. Sample characteristics for depressed patients and matched healthy controls
Sample ID: patients with MDD	Age (years)	Sex	Current smoking (0: no; 1: yes)	HAM-D total score	Age at onset	Single vs. recurrent episode of depression	Previous history of psychotropic medication	Sample ID: matched healthy controls	Age (years)	Sex	Current smoking (0: no; 1: yes)
1P	29	F	0	37	15	recurrent	yes	1C	27	F	0
2P	26	M	0	19	15	recurrent	no	2C	24	M	0
3P	52	F	0	18	51	single	no	3C	55	F	0
4P	54	M	0	30	54	recurrent	no	4C	52	M	0
5P	57	F	0	25	43	recurrent	yes	5C	54	F	0
6P	43	F	0	20	35	single	yes	6C	43	F	0
7P	52	M	0	29	40	single	yes	7C	51	M	0
8P	43	M	1	33	42	single	no	8C	43	M	1
9P	37	M	1	28	32	single	no	9C	35	M	0
10P	35	F	1	28	33	single	no	10C	37	F	0
11P	26	M	1	23	26	single	yes	11C	23	M	0
12P	55	F	0	23	52	recurrent	yes	12C	54	F	0
13P	29	M	0	20	28	recurrent	yes	13C	26	M	0
14P	44	F	0	20	42	single	yes	14C	42	F	0
Abbreviations: MDD, major depressive disorder; HAM-D, Hamilton Rating Scale for Depression

## Sheet: Table S2
Supplementary Table S2. Differentially expressed genes in depressed patients compared with controls, as defined by the hybrid threshold of p value for the t-test < 0.01 and absolute fold change value > 1.5 (sorted by p value in ascending order). Probes without corresponding gene symbols (n = 83) are not listed. Positive and negative fold change values represent up-regulated and down-regulated exp…
Probe name	GeneSymbol	p	Fold change	Description	EntrezGene ID	RefSeq accession number
A_23_P407142	LUZP1	8.43663e-05	-1.98053	leucine zipper protein 1, transcript variant 1	7798	NM_033631
A_23_P123645	UGCG	0.000215639	1.58777	UDP-glucose ceramide glucosyltransferase	7357	XM_005252186
A_23_P201059	UBQLN4	0.000239529	-1.90915	ubiquilin 4	56893	NM_020131
A_32_P902957	ARL11	0.000428712	1.50854	ADP-ribosylation factor-like 11	115761	NM_138450
A_24_P257201	MRPL30	0.00048299	1.57962	mitochondrial ribosomal protein L30, transcript variant 1	51263	NM_145212
A_23_P214944	ALDH8A1	0.000664543	1.89237	aldehyde dehydrogenase 8 family, member A1, transcript variant 1	64577	NM_022568
A_23_P128372	FKBP4	0.000711224	-1.99171	FK506 binding protein 4, 59kDa	2288	NM_002014
A_23_P40785	ZNF445	0.000781714	-2.07278	zinc finger protein 445	353274	NM_181489
A_23_P211619	SCUBE1	0.000784171	-1.66575	signal peptide, CUB domain, EGF-like 1	80274	NM_173050
A_23_P167324	PKD2	0.000793798	1.88193	polycystic kidney disease 2 (autosomal dominant)	5311	NM_000297
A_24_P406525	CSGALNACT1	0.000865692	1.70844	chondroitin sulfate N-acetylgalactosaminyltransferase 1, transcript variant 2	55790	NM_018371
A_23_P65320	NEK3	0.00103336	1.67635	NIMA-related kinase 3, transcript variant 1	4752	NM_002498
A_32_P209148	CCDC41-AS1	0.00103519	-1.74903	CCDC41 antisense RNA 1 (head to head), long non-coding RNA	144486	NR_027035
A_23_P206284	GPR56	0.0010699	-1.64136	G protein-coupled receptor 56, transcript variant 3	9289	NM_201525
A_23_P158349	RABL3	0.00107658	1.50998	RAB, member of RAS oncogene family-like 3	285282	NM_173825
A_24_P166407	HIST1H4B	0.00111807	1.8408	histone cluster 1, H4b	8366	NM_003544
A_24_P123768	EIF2AK1	0.00114506	-1.86149	eukaryotic translation initiation factor 2-alpha kinase 1, transcript variant 1	27102	NM_014413
A_23_P328735	THAP6	0.00116967	1.80385	THAP domain containing 6	152815	NM_144721
A_23_P119857	TTC32	0.00121577	1.64274	tetratricopeptide repeat domain 32	130502	NM_001008237
A_24_P313576	VAMP2	0.00125509	-2.21931	vesicle-associated membrane protein 2 (synaptobrevin 2)	6844	NM_014232
A_24_P743802	ZNF618	0.00128156	-1.66207	zinc finger protein 618	114991	NM_133374
A_23_P28120	SIX2	0.0013467	-2.2128	SIX homeobox 2	10736	NM_016932
A_24_P933319	RAB3B	0.00143359	-1.93674	RAB3B, member RAS oncogene family	5865	NM_002867
A_24_P15182	PRSS56	0.00143918	-2.62303	protease, serine, 56	646960	NM_001195129
A_24_P306034	ANKDD1A	0.00145847	-3.80541	ankyrin repeat and death domain containing 1A	348094
A_24_P930169	SIMC1	0.0014629	1.55539	SUMO-interacting motifs containing 1	375484	NM_198567
A_32_P38286	TCTE3	0.00151439	-2.06193	t-complex-associated-testis-expressed 3	6991	NM_174910
A_24_P941597	OSER1-AS1	0.00162021	1.51878	OSER1 antisense RNA 1 (head to head)	100505783
A_23_P207160	GH2	0.00167917	-1.9501	growth hormone 2, transcript variant 3	2689	NM_022558
A_23_P154379	NAT8	0.00175468	-2.17225	N-acetyltransferase 8 (GCN5-related, putative)	9027	NM_003960
A_24_P178106	YTHDC2	0.00186784	1.54497	YTH domain containing 2	64848	NM_022828
A_23_P173	CASQ1	0.00187951	-1.64179	calsequestrin 1 (fast-twitch, skeletal muscle)	844	NM_001231
A_24_P139028	SIGLEC6	0.00188159	-1.92055	sialic acid binding Ig-like lectin 6, transcript variant 1	946	NM_001245
A_24_P290079	LRRC16A	0.00189638	-1.52301	leucine rich repeat containing 16A	55604	XM_005249218
A_24_P208992	CTBP1	0.00197013	-2.01605	C-terminal binding protein 1, transcript variant 2	1487	NM_001012614
A_23_P423348	IL31RA	0.00197134	-1.80497	interleukin 31 receptor A, transcript variant 1	133396	NM_139017
A_23_P136413	MMP17	0.00197434	-2.2608	matrix metallopeptidase 17 (membrane-inserted)	4326	NM_016155
A_23_P217269	VSIG4	0.00198993	-1.69294	V-set and immunoglobulin domain containing 4, transcript variant 1	11326	NM_007268
A_24_P728604	TMEM114	0.00200637	-2.28316	transmembrane protein 114	283953	NM_001146336
A_24_P28811	CYP4F62P	0.0020117	-2.61983	cytochrome P450, family 4, subfamily F, polypeptide 62, pseudogene, non-coding RNA	646802	NR_103761
A_24_P770494	HAGH	0.00203728	-2.29613	hydroxyacylglutathione hydrolase	3029
A_24_P161144	ZNF843	0.00205504	-3.05963	zinc finger protein 843	283933	NM_001136509
A_23_P109122	EBF4	0.00206968	-2.42245	early B-cell factor 4	57593	NM_001110514
A_32_P4466	ERVV-2	0.00209117	-3.3302	endogenous retrovirus group V, member 2	100271846	NM_001191055
A_24_P166434	PSORS1C2	0.00212374	-2.68288	psoriasis susceptibility 1 candidate 2	170680	NM_014069
A_24_P315066	ZMIZ2	0.00216754	-2.68026	zinc finger, MIZ-type containing 2, transcript variant 1	83637	NM_031449
A_32_P84369	FAM153C	0.0022235	1.94918	family with sequence similarity 153, member C, non-coding RNA	653316	NR_038353
A_23_P164289	ELP5	0.00231137	-1.53298	elongator acetyltransferase complex subunit 5, transcript variant 3	23587	NM_203414
A_23_P119611	FXYD7	0.00238614	-1.79096	FXYD domain containing ion transport regulator 7	53822	NM_022006
A_24_P106454	PRR3	0.00241168	-1.93292	proline rich 3, transcript variant 1	80742	NM_025263
A_23_P111525	BHLHA15	0.0024452	-2.72022	basic helix-loop-helix family, member a15, transcript variant X1	168620	XM_005250178
A_24_P922631	C5orf58	0.0024797	-2.31355	chromosome 5 open reading frame 58	133874	NM_001102609
A_24_P24183	LINC00957	0.00249893	-2.26762	long intergenic non-protein coding RNA 957	255031
A_23_P215154	NUB1	0.00261531	-1.75721	negative regulator of ubiquitin-like proteins 1, transcript variant 2	51667	NM_016118
A_24_P209389	MLXIPL	0.0026278	-2.37277	MLX interacting protein-like, transcript variant 4	51085	NM_032954
A_32_P205110	FOXC1	0.00265557	-2.60073	forkhead box C1	2296	NM_001453
A_23_P70480	HIST1H4L	0.00283158	1.73176	histone cluster 1, H4l	8368	NM_003546
A_23_P303390	MYCN	0.00285021	-2.46073	v-myc avian myelocytomatosis viral oncogene neuroblastoma derived homolog	4613	NM_005378
A_24_P12651	TRIM35	0.00287686	-2.16038	tripartite motif containing 35	23087	NM_171982
A_23_P112289	TMOD1	0.00288901	-1.75477	tropomodulin 1, transcript variant 1	7111	NM_003275
A_23_P214487	HIST1H4C	0.0028984	1.67599	histone cluster 1, H4c	8364	NM_003542
A_23_P323154	GLIS2	0.00293439	-1.70827	GLIS family zinc finger 2	84662	NM_032575
A_23_P59714	MGC16142	0.00293676	1.64088	uncharacterized protein MGC16142, long non-coding RNA	84849	NR_026902
A_24_P43959	FRMD4A	0.00295523	-2.63037	FERM domain containing 4A	55691	NM_018027
A_23_P12392	PTPRC	0.00298217	1.61051	protein tyrosine phosphatase, receptor type, C, transcript variant 4, long non-coding RNA	5788	NR_052021
A_23_P101476	ZNF442	0.00302295	1.53428	zinc finger protein 442	79973	NM_030824
A_24_P247408	LOC399851	0.00304225	-1.9408	clone FP17388 unknown mRNA	399851
A_23_P78952	PIP5K1C	0.00311935	-1.99297	phosphatidylinositol-4-phosphate 5-kinase, type I, gamma, transcript variant 2	23396	NM_012398
A_23_P39265	LYPD3	0.00314052	-2.66905	LY6/PLAUR domain containing 3	27076	NM_014400
A_24_P65292	SOX8	0.00314961	-2.05929	SRY (sex determining region Y)-box 8	30812	NM_014587
A_23_P144796	PDLIM4	0.00316572	-2.226	PDZ and LIM domain 4, transcript variant 1	8572	NM_003687
A_23_P358370	FOXE1	0.00320481	-3.12046	HFKH4 mRNA for fork head like protein	2304
A_24_P308229	AIM1L	0.00323039	1.6403	absent in melanoma 1-like	55057	NM_001039775
A_23_P165521	STRN	0.00326407	-1.60169	striatin, calmodulin binding protein	6801	NM_003162
A_24_P401270	LOC649294	0.0032704	-2.42979	uncharacterized LOC649294	649294	XR_252379
A_23_P315252	ND4	0.00328259	-1.62291	mitochondrially encoded NADH dehydrogenase 4	4538
A_24_P307248	YIF1B	0.00333916	-3.57415	Yip1 interacting factor homolog B (S. cerevisiae), transcript variant 2	90522	NM_033557
A_24_P213724	KLHL20	0.00335785	1.71676	kelch-like family member 20	27252
A_23_P128808	GPR132	0.00336171	-2.09892	G protein-coupled receptor 132, transcript variant 2	29933	NM_013345
A_24_P365496	GFRA4	0.00340369	-1.75971	GDNF family receptor alpha 4, transcript variant 1	64096	NM_022139
A_23_P212050	BCHE	0.00357247	-1.91331	butyrylcholinesterase	590	NM_000055
A_23_P133216	NLN	0.00361962	-1.6548	neurolysin (metallopeptidase M3 family)	57486	NM_020726
A_24_P419028	MOP-1	0.00362367	-3.09514	MOP-1, complete cds	643616
A_23_P402804	NKX6-3	0.00368813	-1.68524	NK6 homeobox 3	157848
A_32_P107667	SPDYE3	0.0037031	-1.76956	speedy/RINGO cell cycle regulator family member E3	441272	NM_001004351
A_24_P917886	LOC101927530	0.00371734	-1.73479	mucin-5AC-like	101927530	XM_005275698
A_23_P16632	ZNF257	0.00377515	1.73215	zinc finger protein 257	113835	NM_033468
A_24_P916916	CYP3A5	0.00386881	-1.72487	cytochrome P450, family 3, subfamily A, polypeptide 5, transcript variant 2	1577	NM_001190484
A_24_P207195	IRX3	0.00388683	-2.18882	iroquois homeobox 3	79191	NM_024336
A_23_P25194	HRK	0.00391431	1.85572	harakiri, BCL2 interacting protein (contains only BH3 domain), transcript variant 1	8739	NM_003806
A_32_P84373	FAM153B	0.00391902	1.89087	family with sequence similarity 153, member B	202134	NM_001265615
A_32_P230868	FAM65A	0.00392994	-2.59751	family with sequence similarity 65, member A, transcript variant 1	79567	NM_024519
A_23_P208482	CLEC4M	0.00395714	-2.06368	C-type lectin domain family 4, member M, transcript variant 2	10332	NM_001144904
A_23_P23829	CD34	0.00397284	-1.74512	CD34 molecule, transcript variant 2	947	NM_001773
A_24_P270688	SLC38A7	0.00400841	1.53873	solute carrier family 38, member 7	55238	NM_018231
A_23_P22487	PCSK1N	0.00402321	-2.20213	proprotein convertase subtilisin/kexin type 1 inhibitor	27344	NM_013271
A_24_P592012	ZBTB46	0.00402717	-1.86149	zinc finger and BTB domain containing 46	140685	NM_025224
A_23_P160200	ZFP69B	0.00403269	1.55014	ZFP69 zinc finger protein B	65243	NM_023070
A_32_P86150	CTRB2	0.0040609	-2.56063	chymotrypsinogen B2	440387	NM_001025200
A_23_P86386	ZNF669	0.00406198	1.63032	zinc finger protein 669, transcript variant 1	79862	NM_024804
A_23_P74668	C1orf158	0.00411507	-2.34984	chromosome 1 open reading frame 158	93190	NM_152290
A_24_P269101	NEUROG1	0.00438618	-1.84983	neurogenin 1	4762	NM_006161
A_24_P106542	RSPO3	0.00441972	-2.10232	R-spondin 3	84870	NM_032784
A_23_P209389	CASP8	0.00445502	-2.5473	caspase 8, apoptosis-related cysteine peptidase, transcript variant B	841	NM_033355
A_23_P92602	ABCA11P	0.00447014	1.75748	ATP-binding cassette, sub-family A (ABC1), member 11, pseudogene, non-coding RNA	79963	NR_002451
A_23_P150407	CREB3L1	0.00447501	-2.27835	cAMP responsive element binding protein 3-like 1	90993	NM_052854
A_32_P118655	LOC101928588	0.00450212	1.54839	uncharacterized LOC101928588	101928588	XR_246616
A_24_P150791	JPH3	0.00455067	-1.69156	junctophilin 3, transcript variant 1	57338	NM_020655
A_32_P153773	CACNA1B	0.00456267	-1.61498	calcium channel, voltage-dependent, N type, alpha 1B subunit, transcript variant 1	774	NM_000718
A_24_P405992	SYNPO	0.00460599	-2.27044	synaptopodin, transcript variant 1	11346	NM_007286
A_24_P161581	SHISA7	0.00464887	-2.22473	shisa family member 7	729956	NM_001145176
A_24_P241370	MTA1	0.00473315	-1.9385	metastasis associated 1, transcript variant 1	9112	NM_004689
A_24_P416837	NRSN2	0.00475302	-2.34347	neurensin 2	80023	NM_024958
A_23_P33573	KRT3	0.00477914	-2.36527	keratin 3	3850	NM_057088
A_24_P20795	IRX4	0.00479513	-2.06448	iroquois homeobox 4, transcript variant 5	50805	NM_016358
A_23_P99996	MAGEL2	0.00479997	-2.00801	MAGE-like 2	54551	NM_019066
A_23_P145681	ACTL6B	0.00480509	-1.75138	actin-like 6B	51412	NM_016188
A_24_P326511	SORBS1	0.00485822	-1.75017	sorbin and SH3 domain containing 1, transcript variant 3	10580	NM_001034954
A_32_P951	WFDC10B	0.00487781	-2.24639	WAP four-disulfide core domain 10B, transcript variant 1	280664	NM_172006
A_24_P297537	MAMSTR	0.00490564	-1.90824	MEF2 activating motif and SAP domain containing transcriptional regulator, transcript variant 2	284358	NM_182574
A_24_P168495	CYP4F2	0.00500117	-2.25187	cytochrome P450, family 4, subfamily F, polypeptide 2	8529	NM_001082
A_24_P23527	THAP5	0.00500209	1.60557	THAP domain containing 5, transcript variant 2	168451	NM_182529
A_24_P743806	ZNF618	0.0050885	-1.78761	zinc finger protein 618	114991	NM_133374
A_23_P42144	PEX6	0.00510908	-2.1005	peroxisomal biogenesis factor 6	5190	NM_000287
A_23_P370514	EPB41L4B	0.00524364	-1.85038	erythrocyte membrane protein band 4.1 like 4B	54566
A_23_P49972	CDC6	0.00530533	1.58669	cell division cycle 6	990	NM_001254
A_24_P295999	CD4	0.00536771	-2.0785	CD4 molecule, transcript variant 1	920	NM_000616
A_23_P202334	FGFR2	0.00541412	-1.53106	fibroblast growth factor receptor 2, transcript variant 2	2263	NM_022970
A_23_P218669	WFDC5	0.00544729	-1.66372	WAP four-disulfide core domain 5	149708	NM_145652
A_23_P141939	OR7G3	0.00544919	-2.76593	olfactory receptor, family 7, subfamily G, member 3	390883	NM_001001958
A_23_P66289	ZNF668	0.00559388	-1.68511	zinc finger protein 668, transcript variant 2	79759	NM_024706
A_23_P153022	KRTAP2-4	0.00560743	-1.78581	keratin associated protein 2-4	85294	NM_033184
A_23_P258381	SPSB4	0.00562171	-2.29256	splA/ryanodine receptor domain and SOCS box containing 4	92369	NM_080862
A_23_P165778	MLPH	0.005769	-1.68985	melanophilin, transcript variant 1	79083	NM_024101
A_24_P348885	CYB561D1	0.00581635	-3.08759	cytochrome b561 family, member D1, transcript variant 2	284613	NM_182580
A_32_P22578	LOC101060038	0.00581718	2.09294	uncharacterized LOC101060038	101060038	XR_171059
A_24_P203244	SPATA31E1	0.005839	-1.86584	SPATA31 subfamily E, member 1	286234	NM_178828
A_23_P429383	HOXD9	0.00585412	-1.6673	homeobox D9	3235	NM_014213
A_24_P366122	ACBD4	0.00593565	-2.76522	acyl-CoA binding domain containing 4, transcript variant 2	79777	NM_024722
A_23_P115202	CRNN	0.00599805	-1.6889	cornulin	49860	NM_016190
A_24_P57898	BHLHE23	0.00603443	-1.62119	basic helix-loop-helix family, member e23	128408	NM_080606
A_23_P26468	RHBDL1	0.00608496	-2.05423	rhomboid, veinlet-like 1 (Drosophila), transcript variant 1	9028	NM_001278720
A_24_P52882	HRK	0.00609444	-1.76753	harakiri, BCL2 interacting protein (contains only BH3 domain), transcript variant 1	8739	NM_003806
A_24_P102895	WDTC1	0.00610861	-2.34811	WD and tetratricopeptide repeats 1, transcript variant 2	23038	NM_015023
A_23_P49310	ERN2	0.00611245	-2.10956	endoplasmic reticulum to nucleus signaling 2	10595	NM_033266
A_32_P165713	SARNP	0.00615663	1.78814	SAP domain containing ribonucleoprotein, transcript variant 1	84324	NM_033082
A_23_P148327	CACNA1F	0.00628506	-1.53648	calcium channel, voltage-dependent, L type, alpha 1F subunit, transcript variant 1	778	NM_005183
A_23_P114134	SSX3	0.00630429	-2.41257	synovial sarcoma, X breakpoint 3	10214	NM_021014
A_24_P926400	GGA1	0.00633591	1.54586	golgi-associated, gamma adaptin ear containing, ARF binding protein 1, transcript variant 3	26088	NM_001001561
A_23_P500206	IL17RE	0.00644703	-1.84137	interleukin 17 receptor E, transcript variant 5	132014	NM_153483
A_24_P251764	CXCL3	0.00647278	-2.34679	chemokine (C-X-C motif) ligand 3	2921	NM_002090
A_23_P164927	SYNGR4	0.00648615	-2.41642	synaptogyrin 4	23546	NM_012451
A_32_P122240	ASCL5	0.00649915	-1.89317	achaete-scute family bHLH transcription factor 5	647219	NM_001270601
A_23_P204721	AQP2	0.00655415	-1.77472	aquaporin 2 (collecting duct)	359	NM_000486
A_23_P84974	NRK	0.00659979	-1.86903	Nik related kinase, transcript variant X2	203447	XM_005262105
A_32_P74615	SP5	0.00668089	-2.19116	Sp5 transcription factor	389058	NM_001003845
A_32_P38623	PPP1R9A	0.00669955	-1.65311	protein phosphatase 1, regulatory subunit 9A, transcript variant 4	55607	NM_017650
A_24_P25247	LOC100131232	0.00676448	-1.50116	uncharacterized LOC100131232	100131232
A_23_P100263	CMIP	0.00676726	-2.31744	c-Maf inducing protein, transcript variant 1	80790	NM_198390
A_23_P143694	SOX10	0.00680604	-1.62109	SRY (sex determining region Y)-box 10	6663	NM_006941
A_23_P503072	CCL28	0.00685008	1.51019	chemokine (C-C motif) ligand 28	56477	NM_148672
A_24_P88775	ZNF514	0.00688245	1.60254	zinc finger protein 514	84874	NM_032788
A_32_P83049	EFR3B	0.00696671	-1.64756	EFR3 homolog B (S. cerevisiae)	22979	NM_014971
A_24_P100016	ZNF486	0.00697382	1.58175	zinc finger protein 486	90649	NM_052852
A_23_P384512	ZNF22	0.00703111	1.55034	zinc finger protein 22	7570	NM_006963
A_24_P30257	MYOD1	0.00703538	-1.57492	myogenic differentiation 1	4654	NM_002478
A_24_P35537	RIC3	0.00705285	1.86302	RIC3 acetylcholine receptor chaperone, transcript variant 1	79608	NM_024557
A_24_P353709	B4GALT2	0.00706983	-1.7839	UDP-Gal:betaGlcNAc beta 1,4- galactosyltransferase, polypeptide 2	8704
A_24_P177236	CABP7	0.00708918	2.03355	calcium binding protein 7	164633	NM_182527
A_23_P131614	COL6A3	0.00713306	-1.64832	collagen, type VI, alpha 3, transcript variant 1	1293	NM_004369
A_23_P338168	FBXL19	0.00714673	-3.14311	F-box and leucine-rich repeat protein 19, transcript variant 1	54620	NM_001099784
A_24_P94643	TNK2	0.00716022	-1.84776	tyrosine kinase, non-receptor, 2, transcript variant 2	10188	NM_001010938
A_23_P17826	SLC5A1	0.00716956	-2.08238	solute carrier family 5 (sodium/glucose cotransporter), member 1, transcript variant 1	6523	NM_000343
A_23_P61466	CD163L1	0.00718138	-1.54595	CD163 molecule-like 1	283316	NM_174941
A_24_P368735	ARL10	0.0071835	1.73549	ADP-ribosylation factor-like 10	285598	NM_173664
A_23_P321307	ADAMTS2	0.0072163	-1.75249	ADAM metallopeptidase with thrombospondin type 1 motif, 2, transcript variant 2	9509	NM_021599
A_23_P104493	PAPSS2	0.0072723	-1.5752	3'-phosphoadenosine 5'-phosphosulfate synthase 2, transcript variant 2	9060	NM_001015880
A_24_P159515	TBKBP1	0.0073286	-2.3539	TBK1 binding protein 1	9755	NM_014726
A_32_P18448	LOC100506161	0.0073508	1.57961	uncharacterized LOC100506161	100506161	XR_110838
A_32_P145764	LOC100652791	0.00738586	-2.79897	uncharacterized LOC100652791, long non-coding RNA	100652791	NR_045217
A_24_P75157	TCP10	0.00739875	-1.68256	t-complex 10	6953	NM_004610
A_23_P13885	ATN1	0.00750842	-1.50533	atrophin 1, transcript variant 1	1822	NM_001007026
A_23_P214756	GPR126	0.00762335	-1.92439	G protein-coupled receptor 126, transcript variant b1	57211	NM_198569
A_24_P943040	GNPNAT1	0.00766594	1.67384	glucosamine-phosphate N-acetyltransferase 1	64841	NM_198066
A_24_P272389	MTHFD2P1	0.00768804	1.50436	methylenetetrahydrofolate dehydrogenase (NADP+ dependent) 2, methenyltetrahydrofolate cyclohydrolase pseudogene 1, non-coding RNA	100287639	NR_077228
A_23_P103561	NAV1	0.00773909	-2.83252	neuron navigator 1, transcript variant 1	89796	NM_020443
A_23_P331770	USP49	0.00774285	1.53867	ubiquitin specific peptidase 49, transcript variant 2	25862	NM_018561
A_23_P372144	CACTIN	0.00774337	-2.18191	cactin, spliceosome C complex subunit, transcript variant 2	58509	NM_021231
A_24_P34944	PCDHGA12	0.00781304	-2.01071	protocadherin gamma subfamily A, 12, transcript variant 2	26025	NM_032094
A_24_P272845	DOCK3	0.007902	-3.36164	dedicator of cytokinesis 3	1795	NM_004947
A_24_P382579	OXT	0.00792324	-2.48253	oxytocin/neurophysin I prepropeptide	5020	NM_000915
A_24_P248345	OLFML2B	0.0080058	-1.82174	olfactomedin-like 2B	25903	NM_015441
A_32_P395992	DEC1	0.00800634	-2.18154	deleted in esophageal cancer 1	50514
A_24_P28524	DBT	0.00802115	1.83406	dihydrolipoamide branched chain transacylase E2	1629	NM_001918
A_23_P34554	CACNA1E	0.00818884	-2.45809	calcium channel, voltage-dependent, R type, alpha 1E subunit, transcript variant 3	777	NM_000721
A_32_P515920	LINC00675	0.0082447	-1.86147	long intergenic non-protein coding RNA 675, long non-coding RNA	100289255	NR_036581
A_23_P155453	UCN2	0.00838791	-2.16941	urocortin 2	90226	NM_033199
A_32_P115220	C9orf66	0.00850291	1.51942	chromosome 9 open reading frame 66	157983	NM_152569
A_24_P129107	NKD2	0.00850665	-2.13174	naked cuticle homolog 2 (Drosophila), transcript variant 1	85409	NM_033120
A_23_P434518	LFNG	0.00853616	-2.07245	LFNG O-fucosylpeptide 3-beta-N-acetylglucosaminyltransferase, transcript variant 2	3955	NM_001040168
A_23_P80473	CHST13	0.00855663	-1.81129	carbohydrate (chondroitin 4) sulfotransferase 13	166012	NM_152889
A_23_P357374	PTH2	0.00862325	-1.86765	parathyroid hormone 2	113091	NM_178449
A_23_P167856	TMEM63B	0.00863452	-2.14374	transmembrane protein 63B	55362	NM_018426
A_24_P254133	APC2	0.00866282	-1.9189	adenomatosis polyposis coli 2	10297	NM_005883
A_23_P166548	TRABD	0.00866837	-1.5757	TraB domain containing	80305	NM_025204
A_23_P142187	HIF3A	0.008784	-2.02023	hypoxia inducible factor 3, alpha subunit, transcript variant 2	64344	NM_022462
A_24_P213788	LEF1-AS1	0.00879949	1.57302	LEF1 antisense RNA 1, transcript variant 1, long non-coding RNA	641518	NR_029373
A_23_P328298	ODF2L	0.00889056	1.57707	outer dense fiber of sperm tails 2-like, transcript variant 1	57489	NM_020729
A_23_P40192	CDH22	0.00897819	-1.82951	cadherin 22, type 2	64405	NM_021248
A_32_P25397	PBX1	0.00900026	-1.96409	pre-B-cell leukemia homeobox 1, transcript variant 1	5087	NM_002585
A_32_P67223	SLFN5	0.00903118	1.53659	schlafen family member 5	162394
A_24_P173823	PBX1	0.00904682	-1.76248	pre-B-cell leukemia homeobox 1, transcript variant 1	5087	NM_002585
A_24_P188975	EPB41L4A-AS2	0.00908448	-1.94754	EPB41L4A antisense RNA 2 (head to head), long non-coding RNA	54508	NR_027706
A_23_P12292	C1orf116	0.00913466	-1.90331	chromosome 1 open reading frame 116, transcript variant 1	79098	NM_023938
A_23_P204296	RERG	0.00914522	-1.72458	RAS-like, estrogen-regulated, growth inhibitor, transcript variant 1	85004	NM_032918
A_23_P121646	SLC34A2	0.00915086	-1.73858	solute carrier family 34 (type II sodium/phosphate contransporter), member 2, transcript variant 1	10568	NM_006424
A_24_P926058	CRHR2	0.00936697	-1.95066	CRF2 receptor, beta isoform, aberrantly spliced (94bp deletion)	1395
A_24_P404822	APLN	0.00941254	-1.68433	apelin	8862	NM_017413
A_24_P276493	PIN1P1	0.00943348	-1.57705	peptidylprolyl cis/trans isomerase, NIMA-interacting 1 pseudogene 1, non-coding RNA	5301	NR_023916
A_23_P204144	KRT85	0.00950311	-2.03299	keratin 85	3891	NM_002283
A_24_P213628	LOC100130856	0.00950775	-1.72863	uncharacterized LOC100130856	100130856
A_24_P345837	MSX1	0.00951764	-3.13635	msh homeobox 1	4487	NM_002448
A_23_P137923	KCNA2	0.00959119	-1.52741	potassium voltage-gated channel, shaker-related subfamily, member 2, transcript variant 1	3737	NM_004974
A_24_P394865	GOLM1	0.00959578	-1.70089	golgi membrane protein 1, transcript variant 1	51280	NM_016548
A_23_P16415	LRP3	0.00961723	-2.16449	low density lipoprotein receptor-related protein 3	4037	NM_002333
A_23_P33420	TLR10	0.00966417	1.63269	toll-like receptor 10, transcript variant 1	81793	NM_030956
A_24_P631848	LOC440570	0.00967854	-2.17522	uncharacterized LOC440570	440570
A_24_P776784	MIR296	0.0096964	-1.68304	microRNA 296	407022
A_32_P230736	LOC389033	0.00974497	-1.54298	placenta-specific 9 pseudogene, non-coding RNA	389033	NR_026740
A_23_P1473	PRF1	0.00978483	-1.57908	perforin 1 (pore forming protein), transcript variant 1	5551	NM_005041
A_23_P206022	ITGA11	0.00979293	-1.60931	integrin, alpha 11	22801	NM_001004439
A_23_P303891	LCE1C	0.00979665	-1.79512	late cornified envelope 1C, transcript variant 1	353133	NM_178351
A_24_P24244	ATN1	0.0098309	-1.83991	atrophin 1, transcript variant 1	1822	NM_001007026
A_24_P152881	VWA5B2	0.00993581	-1.75807	von Willebrand factor A domain containing 5B2	90113	NM_138345

## Sheet: Table S3
Supplementary Table S3. Overrepresented Gene Ontology (GO) terms analyzed by BP_FAT GO term on the DAVID functional annotation tool.
GO ID	Term	Count	%	P value
GO:0006357	regulation of transcription from RNA polymerase II promoter	18	10.8	0.00011
GO:0010557	positive regulation of macromolecule biosynthetic process	16	9.6	0.00035
GO:0045449	regulation of transcription	38	22.9	0.00043
GO:0031328	positive regulation of cellular biosynthetic process	16	9.6	0.00056
GO:0045893	positive regulation of transcription, DNA-dependent	13	7.8	0.00063
GO:0009891	positive regulation of biosynthetic process	16	9.6	0.00066
GO:0051254	positive regulation of RNA metabolic process	13	7.8	0.00068
GO:0045944	positive regulation of transcription from RNA polymerase II promoter	11	6.6	0.0011
GO:0010628	positive regulation of gene expression	14	8.4	0.0011
GO:0051252	regulation of RNA metabolic process	28	16.9	0.0017
GO:0010604	positive regulation of macromolecule metabolic process	17	10.2	0.002
GO:0045935	positive regulation of nucleobase, nucleoside, nucleotide and nucleic acid metabolic process	14	8.4	0.0021
GO:0051173	positive regulation of nitrogen compound metabolic process	14	8.4	0.0027
GO:0048598	embryonic morphogenesis	9	5.4	0.0042
GO:0001656	metanephros development	4	2.4	0.0059
GO:0043009	chordate embryonic development	9	5.4	0.0065
GO:0009792	embryonic development ending in birth or egg hatching	9	5.4	0.0069
Enriched GO terms were calculated using the differentially expressed and down-regulated genes in depression (n = 182 genes). Only those terms with an EASE score of < 0.01 were considered significant and listed here. DAVID functional annotation clustering uses an algorithm to group the similar, redundant and heterogeneous annotation contents into annotation groups. Clearly overlapping terms were c…

## Sheet: Table S4
Supplementary Table S4. Participating molecules in the REACT_13685: Synaptic Transmission pathway. This pathway consists of 280 molecules. Of these, 25 molecules indicated in bold represent candidate genes for depression according to Kao et al. (2011).
MoleculeType	Identifier	MoleculeName
Proteins	Q9Y2U2	KCNK7
Proteins	Q9Y257	KCNK6
Proteins	O00180	KCNK1
Proteins	P62158	CALM1
Proteins	Q16566	CAMK4
Proteins	Q13557	CAMK2D
Proteins	Q13555	CAMK2G
Proteins	Q13554	CAMK2B
Proteins	Q9UQM7	CAMK2A
Proteins	Q16572	SLC18A3
Proteins	Q96RD6	PANX2
Proteins	Q96RD7	PANX1
Proteins	Q15418	RPS6KA1
Proteins	Q15349	RPS6KA2
Proteins	Q9UK32	RPS6KA6
Proteins	P51812	RPS6KA3
Proteins	Q05940	SLC18A2
Proteins	P24588	AKAP5
Proteins	P08754	GNAI3
Proteins	P63096	GNAI1
Proteins	P04899	GNAI2
Proteins	A8MTJ3	GNAT3
Proteins	O15554	KCNN4
Proteins	Q9NPI9	KCNJ16
Proteins	P78508	KCNJ10
Proteins	P48048	KCNJ1
Proteins	P21579	SYT1
Proteins	P63027	VAMP2
Proteins	P20336	RAB3A
Proteins	Q16445	GABRA6
Proteins	P18507	GABRG2
Proteins	P18505	GABRB1
Proteins	P47869	GABRA2
Proteins	Q9UN88	GABRQ
Proteins	P34903	GABRA3
Proteins	P28472	GABRB3
Proteins	P14867	GABRA1
Proteins	P48169	GABRA4
Proteins	P47870	GABRB2
Proteins	P31644	GABRA5
Proteins	O43307	ARHGEF9
Proteins	Q99928	GABRG3
Proteins	P11142	HSPA8
Proteins	P50150	GNG4
Proteins	Q9P2W3	GNG13
Proteins	P62873	GNB1
Proteins	O14775	GNB5
Proteins	P16520	GNB3
Proteins	P62879	GNB2
Proteins	O14610	GNGT2
Proteins	Q9UK08	GNG8
Proteins	Q9NQ66	PLCB1
Proteins	P63211	GNGT1
Proteins	Q01970	PLCB3
Proteins	P63215	GNG3
Proteins	Q9UBI6	GNG12
Proteins	Q9HAV0	GNB4
Proteins	Q00722	PLCB2
Proteins	P63218	GNG5
Proteins	P50151	GNG10
Proteins	P59768	GNG2
Proteins	P61952	GNG11
Proteins	O60262	GNG7
Proteins	Q12959	DLG1
Proteins	Q9P2U7	SLC17A7
Proteins	Q9GZV3	SLC5A7
Proteins	O14649	KCNK3
Proteins	Q9NPC2	KCNK9
Proteins	Q99259	GAD1
Proteins	Q05329	GAD2
Proteins	Q14721	KCNB1
Proteins	Q14003	KCNC3
Proteins	Q12809	KCNH2
Proteins	P22001	KCNA3
Proteins	Q09470	KCNA1
Proteins	Q6PIU1	KCNV1
Proteins	Q8TAE7	KCNG3
Proteins	P56696	KCNQ4
Proteins	P51787	KCNQ1
Proteins	Q13303	KCNAB2
Proteins	Q9NSA2	KCND1
Proteins	Q9H252	KCNH6
Proteins	Q16322	KCNA10
Proteins	Q96PR1	KCNC2
Proteins	Q8TDN1	KCNG4
Proteins	O95259	KCNH1
Proteins	Q14722	KCNAB1
Proteins	P17658	KCNA6
Proteins	Q96RP8	KCNA7
Proteins	P16389	KCNA2
Proteins	Q9ULD8	KCNH3
Proteins	P22460	KCNA5
Proteins	Q9BQ31	KCNS3
Proteins	Q9H3M0	KCNF1
Proteins	Q8NCM2	KCNH5
Proteins	Q96KK3	KCNS1
Proteins	O43525	KCNQ3
Proteins	Q92953	KCNB2
Proteins	O43448	KCNAB3
Proteins	Q9UJ96	KCNG2
Proteins	O43526	KCNQ2
Proteins	Q8TDN2	KCNV2
Proteins	Q03721	KCNC4
Proteins	Q9NZV8	KCND2
Proteins	Q9ULS6	KCNS2
Proteins	Q9NS40	KCNH7
Proteins	Q9UIX4	KCNG1
Proteins	Q96L42	KCNH8
Proteins	P22459	KCNA4
Proteins	P48547	KCNC1
Proteins	Q9UQ05	KCNH4
Proteins	Q9UK17	KCND3
Proteins	Q9NR82	KCNQ5
Proteins	P43005	SLC1A1
Proteins	P48664	SLC1A6
Proteins	O00341	SLC1A7
Proteins	O60741	HCN1
Proteins	Q9P1Z3	HCN3
Proteins	Q9Y3Q4	HCN4
Proteins	Q9UL51	HCN2
Proteins	Q9HB14	KCNK13
Proteins	P48058	GRIA4
Proteins	P42262	GRIA2
Proteins	P42261	GRIA1
Proteins	P42263	GRIA3
Proteins	Q13003	GRIK3
Proteins	O75335	PPFIA4
Proteins	P61764	STXBP1
Proteins	O75334	PPFIA2
Proteins	O75145	PPFIA3
Proteins	O14795	UNC13B
Proteins	Q13136	PPFIA1
Proteins	Q16623	STX1A
Proteins	P17600	SYN1
Proteins	O14994	SYN3
Proteins	Q86UR5	RIMS1
Proteins	O14810	CPLX1
Proteins	Q92777	SYN2
Proteins	O95153	BZRAP1
Proteins	P60880	SNAP25
Proteins	O00555	CACNA1A
Proteins	Q9UIU0	CACNA2D1
Proteins	Q9UBN1	CACNG4
Proteins	O00305	CACNB4
Proteins	Q00975	CACNA1B
Proteins	Q8IZS8	CACNA2D3
Proteins	Q15878	CACNA1E
Proteins	P54284	CACNB3
Proteins	Q02641	CACNB1
Proteins	Q9NY47	CACNA2D2
Proteins	Q08289	CACNB2
Proteins	Q9Y698	CACNG2
Proteins	P43681	CHRNA4
Proteins	Q04844	CHRNE
Proteins	P17787	CHRNB2
Proteins	P32297	CHRNA3
Proteins	P30926	CHRNB4
Proteins	Q07001	CHRND
Proteins	P07510	CHRNG
Proteins	Q9UI32	GLS2
Proteins	O94925	GLS
Proteins	P15056	BRAF
Proteins	P10301	RRAS
Proteins	P05129	PRKCG
Proteins	P05771	PRKCB
Proteins	P17252	PRKCA
Proteins	Q14500	KCNJ12
Proteins	P63252	KCNJ2
Proteins	Q9UNX9	KCNJ14
Proteins	P48050	KCNJ4
Proteins	P02708	CHRNA1
Proteins	Q05901	CHRNB3
Proteins	Q15825	CHRNA6
Proteins	P30532	CHRNA5
Proteins	Q15822	CHRNA2
Proteins	Q92952	KCNN1
Proteins	Q9UGI6	KCNN3
Proteins	Q9H2S1	KCNN2
Proteins	Q9UGM1	CHRNA9
Proteins	P36544	CHRNA7
Proteins	P28482	MAPK1
Proteins	Q13002	GRIK2
Proteins	Q16478	GRIK5
Proteins	P61601	NCALD
Proteins	P39086	GRIK1
Proteins	Q16099	GRIK4
Proteins	Q92796	DLG3
Proteins	P78352	DLG4
Proteins	Q8N5S9	CAMKK1
Proteins	P04049	RAF1
Proteins	P38405	GNAL
Proteins	P80404	ABAT
Proteins	P46459	NSF
Proteins	Q9UBS5	GABBR1
Proteins	O75899	GABBR2
Proteins	O95622	ADCY5
Proteins	Q08828	ADCY1
Proteins	O60503	ADCY9
Proteins	O60266	ADCY3
Proteins	P40145	ADCY8
Proteins	Q08462	ADCY2
Proteins	O43306	ADCY6
Proteins	Q8NFM4	ADCY4
Proteins	P51828	ADCY7
Proteins	O60359	CACNG3
Proteins	Q8WXS5	CACNG8
Proteins	Q00987	MDM2
Proteins	P01112	HRAS
Proteins	O95782	AP2A1
Proteins	P53680	AP2S1
Proteins	Q96CW1	AP2M1
Proteins	P63010	AP2B1
Proteins	O94973	AP2A2
Proteins	Q9NRD5	PICK1
Proteins	Q9Y3R0	GRIP1
Proteins	Q9C0E4	GRIP2
Proteins	Q9UKL4	GJD2
Proteins	P36383	GJC1
Proteins	Q9H598	SLC32A1
Proteins	Q9NYG8	KCNK4
Proteins	P57789	KCNK10
Proteins	O95069	KCNK2
Proteins	O14827	RASGRF2
Proteins	Q13224	GRIN2B
Proteins	O15399	GRIN2D
Proteins	Q05586	GRIN1
Proteins	Q13972	RASGRF1
Proteins	P07196	NEFL
Proteins	Q12879	GRIN2A
Proteins	Q99996	AKAP9
Proteins	Q14957	GRIN2C
Proteins	P35609	ACTN2
Proteins	P06276	BCHE
Proteins	P22303	ACHE
Proteins	Q9H3Z4	DNAJC5
Proteins	Q9H4G0	EPB41L1
Proteins	Q16558	KCNMB1
Proteins	Q86W47	KCNMB4
Proteins	Q9Y691	KCNMB2
Proteins	Q12791	KCNMA1
Proteins	Q9NPA1	KCNMB3
Proteins	P16220	CREB1
Proteins	P28476	GABRR2
Proteins	A8MPY1	GABRR3
Proteins	P24046	GABRR1
Proteins	Q7Z418	KCNK18
Proteins	Q9NSD5	SLC6A13
Proteins	P48066	SLC6A11
Proteins	P30531	SLC6A1
Proteins	P48051	KCNJ6
Proteins	P48544	KCNJ5
Proteins	P48549	KCNJ3
Proteins	Q92806	KCNJ9
Proteins	Q99712	KCNJ15
Proteins	Q9UM54	MYO6
Proteins	P05091	ALDH2
Proteins	P28329	CHAT
Proteins	P15104	GLUL
Proteins	O60706	ABCC9
Proteins	Q15842	KCNJ8
Proteins	Q14654	KCNJ11
Proteins	Q01959	SLC6A3
Proteins	P22612	PRKACG
Proteins	P17612	PRKACA
Proteins	P22694	PRKACB
Proteins	P51649	ALDH5A1
Proteins	P21964	COMT
Proteins	O15244	SLC22A2
Proteins	O15245	SLC22A1
Proteins	Q96T55	KCNK16
Proteins	Q96T54	KCNK17
Proteins	O15530	PDPK1
Proteins	Q969M2	GJA10
Proteins	Q09428	ABCC8
Proteins	P48065	SLC6A12
Proteins	Q9H2H9	SLC38A1
Proteins	P21397	MAOA
Proteins	Q96QD8	SLC38A2
Proteins	P43004	SLC1A2
Proteins	P43003	SLC1A3

## Sheet: Table S5
Supplementary Table S5. Literature mining results for the top 20 differentially expressed genes in depressed patients compared with controls. Sorted by p value for the t-test in an ascending order. Probes without corresponding gene symbols are excluded. Positive and negative fold change values represent up-regulated and down-regulated expressions in depression, respectively.
Probe name	GeneSymbol	p	Fold change	Description	No. of studies found in the literature using Chilibot		Evidence for involvement in the brain obtained by manual PubMed literature search
					Search term: "depression"	Search term: "central nervous system"
A_23_P407142	LUZP1	8.43663e-05	-1.98053	leucine zipper protein 1, transcript variant 1	0	0	Predominantly expressed in the brain (Sun et al., 1996)
A_23_P123645	UGCG	0.000215639	1.58777	UDP-glucose ceramide glucosyltransferase	0	3	Required to maintain healthy intracellular interactions for nervous system stability and function (e.g., Schnaar et al., 2014)
A_23_P201059	UBQLN4	0.000239529	-1.90915	ubiquilin 4	0	0	Highly expressed in brain (Davidson et al., 2000 Hum Mol Genet); Necessary for completion of autophagy (Lee et al., 2013 EMBO Rep)
A_32_P902957	ARL11	0.000428712	1.50854	ADP-ribosylation factor-like 11	0	0	(implicated exclusively in cancer)
A_24_P257201	MRPL30	0.00048299	1.57962	mitochondrial ribosomal protein L30, transcript variant 1	0	0	(identified as one of the strongest candidate genes for type 2 diabetes mellitus [Chen et al., 2013])
A_23_P214944	ALDH8A1	0.000664543	1.89237	aldehyde dehydrogenase 8 family, member A1, transcript variant 1	0	0	(converts 9-cis-retinal into 9-cis retinoic acid [Lin et al., 2003 J Biol Chem])
A_23_P128372	FKBP4	0.000711224	-1.99171	FK506 binding protein 4, 59kDa	2	1	Involved in GR regulation (e.g., Riggs et al., 2003)
A_23_P40785	ZNF445	0.000781714	-2.07278	zinc finger protein 445	0	0	(may function in MAPK pathway [Luo et al., 2006 Gene])
A_23_P211619	SCUBE1	0.000784171	-1.66575	signal peptide, CUB domain, EGF-like 1	0	0	Facilitates the Hedgehog signaling pathway (Johnson et al., 2012)
A_23_P167324	PKD2	0.000793798	1.88193	polycystic kidney disease 2 (autosomal dominant)	1	1	Cosegregation of autosomal-dominant medullalry cystic kidney disease and mood disorder was reported (Kimmel et al. 2005)
A_24_P406525	CSGALNACT1	0.000865692	1.70844	chondroitin sulfate N-acetylgalactosaminyltransferase 1, transcript variant 2	1	0	A genome-wide association study for antidepressant response identified rs7816924 in this gene as the top-hit SNP (Hunter et al., 2013)
A_23_P65320	NEK3	0.00103336	1.67635	NIMA-related kinase 3, transcript variant 1	0	0	Influences neuronal morphogenesis and polarity through effects on microtubules (Chang et al., 2009)
A_32_P209148	CCDC41-AS1	0.00103519	-1.74903	CCDC41 antisense RNA 1 (head to head), long non-coding RNA	0	0	(CCDC41: Required for ciliogenesis [Joo et al., 2013])
A_23_P206284	GPR56	0.0010699	-1.64136	G protein-coupled receptor 56, transcript variant 3	0	3	Plays an integral role in cortical development (e.g., Singer et al., 2013)
A_23_P158349	RABL3	0.00107658	1.50998	RAB, member of RAS oncogene family-like 3	0	0	(an oncogene regulating oncological behaviors of human cancer cells [Li et al., 2010])
A_24_P166407	HIST1H4B	0.00111807	1.8408	histone cluster 1, H4b	0	0	(encodes a member of the histone H4 family)
A_24_P123768	EIF2AK1	0.00114506	-1.86149	eukaryotic translation initiation factor 2-alpha kinase 1, transcript variant 1	0	0	Acts at the translation initiation level and downregulates protein synthesis in response to stress (Chen & London, 1995)
A_23_P328735	THAP6	0.00116967	1.80385	THAP domain containing 6	0	0	(no results found)
A_23_P119857	TTC32	0.00121577	1.64274	tetratricopeptide repeat domain 32	0	0	(A genome-wide association study for coronary artery disease identified a locus near this gene as surpassing the genome-wide significance threshold [Lu et al., 2012])
A_24_P313576	VAMP2	0.00125509	-2.21931	vesicle-associated membrane protein 2 (synaptobrevin 2)	6	16	Involvement in psychiatric disorders including depression is shown by many studies (e.g., Malki et al., 2014)
References
1. Sun DS, Chang AC, Jenkins NA, Gilbert DJ, Copeland NG, Chang NC. Identification, molecular characterization, and chromosomal localization of the cDNA encoding a novel leucine zipper motif-containing protein. Genomics. 1996; 36(1): 54-62.
2. Schnaar RL, Gerardy-Schahn R, Hildebrandt H. Sialic acids in the brain: gangliosides and polysialic acid in nervous system development, stability, disease, and regeneration. Physiol Rev. 2014; 94(2): 461-518.
3. Davidson JD, Riley B, Burright EN, Duvick LA, Zoghbi HY, Orr HT. Identification and characterization of an ataxin-1-interacting protein: A1Up, a ubiquitin-like nuclear protein. Hum Mol Genet. 2000; 9(15): 2305-2312.
4. Lee DY, Arnott D, Brown EJ. Ubiquilin4 is an adaptor protein that recruits Ubiquilin1 to the autophagy machinery. EMBO Rep. 2013; 14(4): 373-381.
5. Chen J, Meng Y, Zhou J, Zhuo M, Ling F, Zhang Y, et al. Identifying candidate genes for Type 2 Diabetes Mellitus and obesity through gene expression profiling in multiple tissues or cells. J Diabetes Res. 2013; 2013: 970435.
6. Lin M, Zhang M, Abraham M, Smith SM, Napoli JL. Mouse retinal dehydrogenase 4 (RALDH4), molecular cloning, cellular expression, and activity in 9-cis-retinoic acid biosynthesis in intact cells. J Biol Chem. 2003; 278: 9856-9861.
7. Riggs DL, Roberts PJ, Chirillo SC, Cheung-Flynn J, Prapapanich V, Ratajczak T, et al. The Hsp90-binding peptidylprolyl isomerase FKBP52 potentiates glucocorticoid signaling in vivo. EMBO J. 2003; 22(5): 1158-1167.
8. Luo K, Yuan J, Shan Y, Li J, Xu M, Cui Y, et al. Activation of transcriptional activities of AP1 and SRE by a novel zinc finger protein ZNF445. Gene. 2006; 367: 89-100.
9. Johnson JL, Hall TE, Dyson JM, Sonntag C, Ayers K, Berger S, et al. Scube activity is necessary for Hedgehog signal transduction in vivo. Dev Biol. 2012; 368(2): 193-202.
10. Kimmel RJ, Kovacs I, Vrabel C, Wood B, Schalling M, Kelsoe JR. Cosegregation of bipolar disorder and autosomal-dominant medullary cystic kidney disease in a large family. Am J Psychiatry. 2005; 162(10): 1972-1974.
11. Hunter AM, Leuchter AF, Power RA, Muthén B, McGrath PJ, Lewis CM, et al. A genome-wide association study of a sustained pattern of antidepressant response. J Psychiatr Res. 2013; 47(9): 1157-1165.
12. Chang J, Baloh RH, Milbrandt J. The NIMA-family kinase Nek3 regulates microtubule acetylation in neurons. J Cell Sci. 2009; 122(Pt 13): 2274-2282.
13. Joo K, Kim CG, Lee MS, Moon HY, Lee SH, Kim MJ, et al. CCDC41 is required for ciliary vesicle docking to the mother centriole. Proc Natl Acad Sci U S A. 2013; 110(15): 5987-5992.
14. Singer K, Luo R, Jeong SJ, Piao X. GPR56 and the developing cerebral cortex: cells, matrix, and neuronal migration. Mol Neurobiol. 2013; 47(1): 186-196.
15. Li Q, Wang L, Zeng L, Zhang Y, Li K, Jin P, et al. Evaluation of the novel gene Rabl3 in the regulation of proliferation and motility in human cancer cells. Oncol Rep. 2010; 24(2): 433-440.
16. Chen JJ, London IM. Regulation of protein synthesis by heme-regulated eIF-2 alpha kinase. Trends Biochem Sci. 1995; 20(3): 105-108.
17. Lu X, Wang L, Chen S, He L, Yang X, Shi Y, et al. Genome-wide association study in Han Chinese identifies four new susceptibility loci for coronary artery disease. Nat Genet. 2012; 44(8): 890-894.
18. Malki K, Keers R, Tosto MG, Lourdusamy A, Carboni L, Domenici E, et al. The endogenous and reactive depression subtypes revisited: integrative animal and human studies implicate multiple distinct molecular mechanisms underlying major depressive disorder. BMC Med. 2014; 12: 73.

## Sheet: Table S6
Supplementary Table S6. List of the 183 probes for depression candidate genes with p value for the t-test and fold change value, sorted by p value in ascending order. Of the 169 candidate genes for depression identified by Kao et al. (2011), 113 genes (corresponding to 183 probes) survived the filter based on expression levels and flag status. Positive and negative fold change values represent up…
Probe name	GeneSymbol	p	Fold change	Probability: observed vs. expected
A_24_P926058	CRHR2	0.00936697	-1.95066	1/183 < 1/100
A_23_P85015	MAOB	0.0137558	-2.18408
A_23_P414884	CRHR1	0.0177605	-1.61521
A_24_P180225	HTT	0.0199426	-1.27135
A_23_P84670	GRIN1	0.0200517	-2.05043
A_24_P367496	CRHR1	0.0216268	-1.62732
A_24_P148590	TACR1	0.0259893	-2.05153
A_23_P100278	GRIN2A	0.0328613	-1.91789
A_24_P12401	VEGFA	0.036608	1.52213
A_23_P374844	GAL	0.0367817	-2.02082
A_23_P373031	CACNA1C	0.0415802	-1.54371
A_23_P215331	CRHR2	0.0445976	-1.7841
A_23_P81441	C5orf20	0.0452669	-1.32258
A_24_P931859	PDE9A	0.0456064	-1.39994	14/183 > 1/20
A_24_P363259	CNR1	0.0527637	-1.48691
A_23_P70849	NOS3	0.0564608	-1.38375
A_23_P91151	SLC1A4	0.0596579	-1.21929
A_23_P48740	DIO2	0.0624025	-1.56162
A_24_P399630	PRKACA	0.0665275	-1.47851
A_23_P70983	PCLO	0.0705547	-1.28193
A_23_P126735	IL10	0.0706539	-1.396
A_23_P98399	HTR3A	0.0726317	-1.3454
A_23_P163402	CYP1A1	0.0823762	-1.49141
A_23_P155123	CYP2D6	0.0838077	1.25824
A_24_P25668	DRD4	0.0880341	-1.56501
A_23_P204791	NOS1	0.0881467	-1.40232
A_23_P96072	GRIN1	0.0884669	-1.35767
A_23_P167537	CPLX2	0.0936683	-1.93935
A_23_P81805	VEGFA	0.0938875	-1.34427
A_23_P164650	APOE	0.0958881	-1.28626
A_24_P31165	GFAP	0.0992863	-1.75561
A_23_P57733	DRD3	0.0995198	-1.31859	32/183 > 1/10
A_24_P934355	NOS1	0.10056	-1.45818
A_24_P376451	GDNF	0.101867	-1.28661
A_23_P38235	ACE	0.106274	-1.18322
A_23_P55873	CC2D1A	0.111879	-1.15109
A_32_P14610	PDLIM5	0.119213	-1.1857
A_24_P339436	GNAL	0.119834	-1.28227
A_23_P85008	MAOB	0.125756	-1.52139
A_23_P71037	IL6	0.125884	-1.4761
A_23_P54100	ESR2	0.127206	1.201
A_24_P145316	DTNBP1	0.128623	1.153
A_23_P82523	ABCB1	0.132246	-1.18785
A_23_P46618	PLXNA2	0.134445	-1.24581
A_24_P123616	HSPA1A	0.13576	-1.40821
A_23_P163390	CHRNA7	0.137339	-1.2189
A_24_P83787	DISC1	0.144146	-1.32275
A_24_P319113	P2RX7	0.146478	-1.31915
A_23_P206110	CYP1A2	0.155345	1.25813
A_32_P94798	ANXA2	0.156357	-1.16252
A_24_P150068	HTR3A	0.156911	-1.33835
A_23_P205900	NTRK3	0.158464	1.21153
A_23_P125618	GABRA3	0.158593	-1.44631
A_24_P158089	SERPINE1	0.160673	-1.45507
A_23_P53623	P2RX4	0.169571	-1.12726
A_24_P383478	ESR1	0.174694	-1.21905
A_23_P212749	HTT	0.175452	-1.13811
A_23_P161152	PDSS1	0.177349	1.18226
A_23_P256470	NPY	0.178615	-1.34916
A_24_P210343	M6PR	0.185931	1.13386
A_24_P208436	PDE1A	0.1891	-1.35604
A_23_P209578	GAD1	0.194391	-1.58911
A_23_P152995	SLC6A4	0.194484	-1.34143
A_24_P23636	PCLO	0.199857	-1.5613
A_23_P156824	HTR1B	0.201842	-1.51036
A_23_P111132	HSPA1A	0.205343	-1.22579
A_23_P25354	P2RX7	0.212656	-1.18192
A_23_P204252	M6PR	0.212825	1.11939
A_24_P682285	HSPA1A	0.223761	-1.39871
A_24_P787914	NR3C1	0.229055	1.18089
A_23_P5875	POMC	0.239191	1.21266
A_23_P211835	AGTR1	0.241565	-1.319
A_23_P170761	PDLIM5	0.247759	-1.15103
A_24_P391868	CPLX2	0.251682	1.21566
A_23_P70398	VEGFA	0.258336	1.15388
A_23_P416747	CD3E	0.266583	-1.10325
A_24_P343559	NTRK2	0.2672	-1.27189
A_23_P143526	S100B	0.26724	1.31732
A_23_P83857	MAOA	0.295249	-1.23652
A_23_P503115	BCR	0.296189	-1.10414
A_23_P29499	CTNNB1	0.297025	-1.38985
A_32_P232865	BCR	0.302151	-1.11338
A_23_P83098	ALDH1A1	0.30918	-1.1792
A_23_P251680	COMT	0.313331	-1.09735
A_24_P226267	GABRA1	0.314604	-1.35144
A_23_P36611	APAF1	0.322074	1.20573
A_24_P86968	CD3E	0.322907	-1.09006
A_23_P112296	DBH	0.333074	1.18909
A_23_P400081	MTHFR	0.333879	-1.10612
A_23_P203488	SMPD1	0.342989	1.09979
A_32_P148345	ANXA2	0.343136	-1.15299
A_24_P166168	CLOCK	0.348368	1.0853
A_23_P150162	DRD4	0.348798	-1.12647
A_23_P74278	PDE4B	0.352559	1.13982
A_24_P273666	GNAS	0.354684	-1.1305
A_23_P321949	PLA2G2A	0.358766	-1.3432
A_23_P51572	TSNAX	0.365055	1.14109
A_23_P102481	CTLA4	0.377426	1.10293
A_23_P143734	CYP2D6	0.383788	-1.16284
A_23_P81760	QKI	0.385106	-1.15855
A_24_P50759	TNF	0.38733	-1.07333
A_24_P608330	CTNNB1	0.392539	1.09613
A_23_P315815	NRG1	0.394151	1.13961
A_23_P2960	AKT1	0.405202	-1.12527
A_23_P137016	SAT1	0.40582	1.10125
A_23_P40956	GHRL	0.429237	-1.10251
A_24_P924602	TH	0.43093	-1.16643
A_23_P76350	GNB3	0.439929	-1.08754
A_23_P125067	GABRA1	0.45252	1.12891
A_24_P148151	TSNAX	0.452979	1.24512
A_23_P400078	MTHFR	0.46109	-1.05885
A_23_P120845	XBP1	0.466452	1.07032
A_23_P31844	ATP6V1B2	0.469953	-1.11146
A_24_P925191	CAT	0.475274	1.10943
A_23_P137514	IVNS1ABP	0.481422	1.11307
A_24_P418809	GNAS	0.493123	-1.09886
A_23_P79518	IL1B	0.496121	1.1249
A_24_P270144	CD63	0.497929	1.0643
A_23_P158829	ARRB2	0.500208	-1.12254
A_23_P106945	ADCY7	0.501171	-1.09949
A_24_P384954	QKI	0.504124	1.06654
A_24_P162073	BCR	0.504981	-1.08413
A_24_P341674	DIO2	0.510956	-1.21852
A_24_P325333	PDE4B	0.512226	1.09074
A_24_P40417	FMR1	0.513629	1.14653
A_23_P146644	ANXA2	0.527974	-1.0766
A_23_P56228	GMIP	0.529819	-1.06427
A_23_P79231	CREB1	0.532676	1.10389
A_23_P214059	NR3C1	0.533249	1.05312
A_23_P217564	ACSL4	0.548208	1.1403
A_23_P89431	CCL2	0.550861	-1.13247
A_23_P121499	WFS1	0.555105	-1.08646
A_24_P941322	QKI	0.555455	1.15389
A_24_P214754	NR3C1	0.569289	1.08629
A_24_P41371	CC2D1A	0.576832	1.0625
A_24_P174641	PDLIM5	0.582876	-1.05659
A_24_P127235	BCR	0.586795	-1.06234
A_23_P169789	TFCP2	0.595621	-1.08017
A_24_P179400	VEGFA	0.597	-1.06785
A_23_P29096	PDE9A	0.598836	-1.09505
A_24_P15270	BCR	0.60411	-1.04805
A_23_P28953	DNMT3B	0.611613	1.08378
A_23_P391506	IVNS1ABP	0.614781	1.07574
A_24_P243044	GSK3B	0.616766	-1.05457
A_24_P38081	FKBP5	0.634081	-1.07544
A_24_P112750	TFCP2	0.653315	-1.06164
A_24_P709844	TPH1	0.654709	-1.07776
A_23_P251342	GSK3B	0.657674	-1.04447
A_24_P928061	DISC1	0.670597	1.08012
A_24_P873764	BCR	0.672637	-1.03735
A_23_P149084	GRIK3	0.68062	-1.04892
A_23_P347528	TFCP2	0.684739	-1.04974
A_23_P139476	CD63	0.697331	-1.036
A_23_P419038	CLOCK	0.714061	1.04088
A_24_P100228	XBP1	0.720813	1.06339
A_24_P134526	TSPO	0.726747	1.03164
A_23_P62967	DISC1	0.728623	-1.04379
A_23_P11685	PLA2G4A	0.729623	-1.04792
A_24_P940426	QKI	0.744719	1.08225
A_24_P93967	FMR1	0.756672	1.04475
A_23_P378722	SAT1	0.764783	1.03719
A_24_P416177	ADCY7	0.769471	1.04147
A_24_P24263	PDLIM5	0.785374	-1.02732
A_24_P105721	CREB1	0.799395	1.0284
A_23_P137984	S100A10	0.808999	1.01668
A_23_P105138	CAT	0.813785	-1.03103
A_23_P29495	CTNNB1	0.818927	1.02094
A_24_P408206	PRKACA	0.829767	-1.02425
A_24_P112747	TFCP2	0.841684	-1.02621
A_23_P121064	PTX3	0.843372	-1.03226
A_24_P269687	TOR1A	0.879323	1.01836
A_23_P90062	DNAJB1	0.897512	-1.00955
A_32_P208078	MTHFR	0.901718	-1.00993
A_24_P168574	GNAS	0.921769	-1.01723
A_23_P111206	FKBP5	0.923984	-1.01607
A_32_P35969	CHRNA7	0.931606	-1.01315
A_23_P404045	MTHFR	0.933208	1.00972
A_23_P360777	NRG1	0.934031	-1.01601
A_23_P376488	TNF	0.948068	1.00644
A_23_P136493	NRG1	0.959866	-1.00931
A_32_P56713	BCR	0.986916	-1.00149
A_24_P283834	DRD2	0.989456	-1.00197
A_23_P42435	DTNBP1	0.994772	1.00052
